# Supplementary material for: Apathy, but not depression, is associated with executive dysfunction in cerebral small vessel disease
Source: PLoS One. 2017 May 11;12(5):e0176943. doi: 10.1371/journal.pone.0176943 (PMC5426624; doi:10.1371/journal.pone.0176943)
Supplement: S1 File — (XLS) [file pone.0176943.s002.xls]

## Sheet: Dataset Apathy and Cognition in SVD
Groups	ID	Age	Gender	MAS_total_score	Apathy_scale	Depression_scale	Fazekas	NART_errors	premorbidIQ	Orientation	Five_item_rep	L_N_Match	Motor_Seq_time	Let_seq_time	NL_seq_time	Five_it_recall	Five_it_recog	Ed_yrs	Hypertension	Hyperlipidemia	Diabetes	Depression	Smoking_ever	Alch_pw	BMI
1	1	71	1	4	3	1	0	3	125.222	10	14	30	7	45	28	5	5	13	1	1	2	2	1	17	30.6425
1	2	71	2	3	2	1	1	5	123.57	10	14	39	14	33	26	4	4	11	1	1	2	2	0	0	28.3039
1	3	70	2	2	0	2	3	8	121.092	10	14	20	54	63	56	0	3	14	1	1	1	2	1	20	35.503
1	4	66	1	23	6	17	2	14	116.136	10	14	16	10	39	49	4	5	11	1	1	2	2	1	2	27.4691
1	5	59	2	2	1	1	0	6	122.744	10	15	40	9	30	34	1	1	24	1	1	2	2	0	0	23.5304
1	6	67	1	2	2	0	2	5	123.57	10	13	22	12	70	52	5	5	4	1	2	2	2	0	10	21.1327
1	7	67	1	0	0	0	0	6	122.744	10	15	27	10	37	38	4	5	17	1	1	2	2	1	31.5	20.8
1	8	80	1	9	2	7	1	26	106.224	10	15	10	34	120	116	2	5	13	1	1	1	2	0	0	27.8115
1	9	62	1	3	2	1	0	45	90.53	10	15	-99	64	180	126	3	5	11	1	2	1	2	1	0	35.8857
1	10	68	1	7	3	4	3	25	107.05	10	15	14	28	180	147	1	5	18	1	1	2	1	1	1	25.7276
1	11	61	1	1	1	0	0	6	122.744	10	15	27	11	34	34	5	5	20	2	2	1	2	1	2	31.7901
1	12	61	2	13	2	11	0	2	126.048	10	15	27	20	55	51	4	5	17	2	2	2	1	1	0	28.578
1	13	52	1	5	0	5	1	42	93.008	10	13	31	18	25	27	5	5	11	1	2	1	2	1	0	33.3791
1	14	44	1	28	5	23	0	25	107.05	10	14	29	10	29	40	3	5	14	2	1	2	2	1	0	31.9089
1	15	47	1	19	5	14	0	10	119.44	10	14	25	18	69	50	0	0	13	1	2	2	2	0	10	26.5888
1	16	66	1	4	2	2	0	9	120.266	10	15	29	13	38	43	5	5	11	1	1	2	2	0	4.4	28.3749
1	17	72	2	2	2	0	3	8	121.092	10	15	30	20	32	37	4	5	12	1	1	2	2	0	0	36.7188
1	18	53	1	3	0	3	0	-99	#NULL!	10	14	21	6	46	32	4	4	15	1	1	2	2	1	27	29.6223
1	19	66	2	18	5	13	3	5	123.57	10	15	15	20	74	134	4	5	14	1	1	2	2	0	24	25.5561
1	20	66	1	9	4	5	2	16	114.484	9	15	25	4	33	39	4	3	15	2	2	2	2	1	30	#NULL!
1	21	81	1	2	0	2	3	25	107.05	10	8	17	13	73	92	2	4	9	2	2	2	2	0	3	25.5102
1	22	50	1	3	0	3	0	7	121.918	10	15	33	7	21	20	5	5	17	2	1	2	2	1	14	18.7963
1	23	48	1	1	0	1	0	37	97.138	10	15	33	5	36	39	1	1	16	2	2	2	2	0	4	25.9259
1	24	54	1	14	5	9	0	36	97.964	10	15	21	20	60	50	1	3	11	2	2	2	2	0	0	28.5232
1	25	67	2	1	0	1	2	11	118.614	10	15	25	23	57	82	5	5	21	1	1	2	2	0	9	23.0546
1	26	58	1	2	1	1	2	38	96.312	10	11	12	10	180	168	2	4	10	1	1	2	2	0	0	25.6612
1	27	63	1	23	4	19	3	41	93.834	10	13	14	5	80	126	5	4	28	1	1	1	1	1	0	30.0259
1	28	65	1	10	4	6	0	12	117.788	10	15	25	15	40	41	3	4	11	1	1	2	2	1	60	25.7736
1	29	52	2	1	0	1	0	3	125.222	10	15	35	8	21	22	5	5	17	1	1	2	2	0	5	27.1326
1	30	65	1	4	2	2	2	16	114.484	10	15	26	11	46	43	3	3	12	2	1	1	2	1	6	27.4729
1	31	54	1	8	4	4	2	29	103.746	9	15	20	18	80	85	3	3	16	1	1	2	2	1	1	36.4893
1	32	53	1	14	3	11	2	48	88.052	8	14	22	8	63	110	3	2	11	1	1	1	2	1	0	33.2168
1	33	85	1	6	2	4	2	20	111.18	10	7	24	9	34	43	4	4	19	1	1	1	2	0	0	23.2254
1	34	82	2	3	1	2	2	40	94.66	10	4	13	14	165	55	2	1	14	1	1	2	2	1	0	23.7377
1	35	82	1	2	1	1	2	28	104.572	10	15	14	9	43	65	2	3	9	1	1	2	2	0	14	23.3887
1	36	79	1	5	2	3	1	17	113.658	10	15	31	10	24	26	0	0	8	1	1	1	2	0	0	39.1302
1	37	68	2	14	3	11	2	9	120.266	10	15	23	10	33	80	3	3	11	2	2	2	2	0	0	34.2936
1	38	68	1	12	5	7	3	25	107.05	10	12	20	11	46	87	2	5	13	1	1	2	1	0	2	24.6914
1	39	57	2	4	2	2	0	22	109.528	10	15	33	7	19	33	3	5	11	1	1	2	2	1	5	28.125
1	40	60	2	11	2	9	3	16	114.484	10	15	31	4	41	81	2	5	11	1	1	2	2	1	4	27.4077
1	41	59	1	1	0	1	3	28	104.572	10	13	17	40	59	89	4	3	12	1	2	2	2	0	0	29.3018
1	42	85	2	0	0	0	2	27	105.398	10	15	14	19	40	52	3	5	13	1	1	2	2	1	0	22.3081
1	43	73	2	15	6	9	3	45	90.53	10	11	10	41	180	195	2	4	12	1	1	2	2	0	0	26.1915
1	44	71	1	6	2	4	2	37	97.138	10	13	20	16	155	192	4	2	13	2	1	1	2	1	0	27.2588
1	45	59	1	0	0	0	0	17	113.658	10	15	27	11	25	38	5	5	14	1	1	2	2	1	28.1	29.0712
1	46	56	1	29	6	23	0	37	97.138	10	9	13	35	67	56	2	3	-99	1	1	2	2	1	72	30.625
1	47	66	1	3	1	2	0	10	119.44	10	15	18	19	33	46	2	3	15	1	2	2	2	1	10	22.9021
1	48	69	2	13	5	8	0	23	108.702	10	7	7	105	150	120	3	3	18	1	1	2	2	0	0	19.8438
1	49	55	1	3	2	1	1	7	121.918	9	15	13	62	180	137	3	4	20	1	2	2	2	1	5	32.9879
1	50	64	1	10	2	8	0	42	93.008	10	13	7	33	79	73	2	4	8	1	1	2	2	1	0	30.5161
1	51	78	1	3	2	1	0	19	112.006	10	11	5	70	180	300	2	3	16	2	1	2	2	1	4	#NULL!
1	52	56	1	2	1	1	1	21	110.354	10	15	19	20	-99	109	1	3	10	1	1	2	2	1	0	29.3827
1	53	52	1	10	2	8	0	24	107.876	10	15	25	13	26	27	5	5	11	1	1	2	2	0	0	27.6361
1	54	49	2	20	5	15	0	6	122.744	10	15	34	33	35	30	5	5	13	1	1	2	2	1	-99	38.4917
1	55	58	2	1	1	0	0	3	125.222	9	12	16	11	20	100	3	5	10	1	2	2	2	1	12	23.6013
1	56	66	1	1	1	0	0	6	122.744	9	14	27	20	31	54	2	5	17	2	2	2	2	1	0	28.7132
1	57	66	2	4	1	3	2	9	120.266	10	15	24	16	37	40	3	5	10	2	1	2	2	1	2	23.1405
1	58	51	1	9	2	7	1	8	121.092	10	15	32	43	46	45	3	5	11	2	1	2	2	1	0	27.4717
1	59	57	2	22	5	17	1	19	112.006	10	14	20	47	58	65	1	2	14	1	1	2	2	1	0	32.4467
1	60	60	2	3	3	0	2	1	126.874	10	15	40	-99	26	35	-3	-1	11	1	1	2	2	0	0	#NULL!
1	61	51	1	15	3	12	0	22	109.528	10	15	25	16	31	41	4	3	9	2	1	2	2	1	40	31.8698
1	62	67	1	5	2	3	3	41	93.834	10	8	12	11	180	210	3	3	12	1	1	2	2	1	2	27.1839
1	63	65	1	2	0	2	3	4	124.396	10	14	32	6	28	23	5	5	15	1	1	2	1	0	0	30.7958
1	64	59	1	15	5	10	3	18	112.832	10	15	17	9	35	109	3	3	12	1	1	2	1	1	0	23.5304
1	65	57	1	4	2	2	2	29	103.746	10	13	35	6	39	28	5	5	11	1	1	1	2	1	0	39.5102
1	66	66	1	17	6	11	0	8	121.092	10	15	10	35	89	109	4	4	11	1	1	2	1	1	1	29.2062
1	67	64	1	1	0	1	3	5	123.57	10	15	36	8	27	43	3	3	16	2	1	2	2	0	10	29.2184
1	68	47	2	26	4	22	0	10	119.44	10	15	22	20	43	48	1	2	13	1	1	2	1	0	0	21.7193
1	69	58	1	26	6	20	0	21	110.354	10	15	24	23	45	103	3	5	10	1	1	2	1	1	0	22.7537
1	70	53	1	29	6	23	3	21	110.354	10	12	38	17	29	43	2	-3	11	1	1	2	2	0	40	27.3356
1	71	70	1	1	0	1	0	13	116.962	10	15	28	7	23	31	1	3	20	1	1	1	2	1	10	27.0416
1	72	62	1	15	5	10	2	5	123.57	10	15	8	12	35	36	5	5	10	2	2	2	2	1	0	22.5914
1	73	48	2	6	1	5	0	6	122.744	9	13	24	38	56	44	5	5	11	1	1	1	2	1	0	29.6419
1	74	53	2	5	2	3	1	4	124.396	10	15	28	12	38	58	1	2	15	1	1	1	2	1	1	23.1247
1	75	66	1	1	0	1	0	34	99.616	10	11	25	15	180	69	2	2	15	2	1	2	2	1	18	26.2346
1	76	71	1	1	0	1	0	4	124.396	10	15	28	12	38	38	3	3	25	1	1	2	2	1	27	30.2992
1	77	70	2	3	0	3	1	11	118.614	10	14	20	9	40	31	5	5	11	1	1	2	1	1	-99	24.093
1	78	65	2	3	1	2	0	5	123.57	10	15	27	22	30	29	3	3	13	1	1	1	2	1	2	36.3573
1	79	63	1	18	4	14	0	8	121.092	10	14	25	20	39	50	1	5	11	1	1	1	2	0	0	35.083
1	80	67	1	9	1	8	0	4	124.396	10	15	30	11	60	70	0	3	10	1	1	2	2	0	0	26.2976
1	81	71	1	8	1	7	0	4	124.396	10	15	26	4	43	53	3	1	11	1	2	2	2	1	10	24.2215
1	82	44	1	14	3	11	0	14	116.136	10	14	40	16	35	30	5	5	16	1	1	2	2	0	24	33.1452
1	83	53	1	0	0	0	0	9	120.266	10	14	22	54	38	51	4	3	18	1	1	2	2	1	50	25.7276
1	84	52	1	13	3	10	0	28	104.572	10	15	13	33	75	62	1	1	11	1	1	2	2	1	4	27.3356
1	85	67	1	3	1	2	3	2	126.048	10	13	22	31	58	60	-5	4	13	1	1	1	1	1	0	26.8385
1	86	87	2	5	0	5	3	8	121.092	10	14	18	40	92	93	3	5	18	2	1	2	2	1	2	23.1473
1	87	71	1	9	3	6	2	2	126.048	9	15	21	21	47	79	3	2	24	1	1	1	2	0	0	21.6049
1	88	63	1	5	2	3	0	26	106.224	10	13	26	10	19	36	3	5	10	1	1	1	2	0	4	35.8025
1	89	57	1	23	6	17	0	6	122.744	10	9	24	19	85	84	3	3	-99	2	1	2	1	1	63	25.0593
1	90	57	1	7	3	4	0	44	91.356	9	10	40	40	105	133	3	5	18	1	1	1	2	0	1	22.271
1	91	66	1	3	2	1	1	25	107.05	10	15	18	10	65	120	5	5	18	2	1	1	2	0	0	21.3039
1	92	59	1	0	0	0	0	26	106.224	10	15	40	8	28	31	3	4	10	1	1	2	2	1	1	23.9869
1	93	61	2	15	5	10	2	32	101.268	10	12	17	16	160	247	0	0	16	1	1	2	1	0	0	25
1	94	68	1	2	1	1	0	-99	#NULL!	10	15	40	31	52	50	2	3	22	2	1	2	1	1	14	23.3887
1	95	70	1	3	2	1	3	34	99.616	10	13	27	30	102	110	3	3	10	1	1	2	2	1	0	30.0838
1	96	68	1	6	2	4	2	5	123.57	10	15	24	17	33	32	5	5	14	1	1	2	2	1	21	24.5351
1	97	63	1	10	4	6	1	50	86.4	9	12	15	20	52	246	0	3	10	1	1	2	2	1	0	35.0335
1	98	61	1	5	2	3	0	11	118.614	10	13	27	18	40	32	3	5	16	1	1	1	2	1	2	26.0044
1	99	52	1	9	1	8	0	33	100.442	10	12	13	42	68	87	3	3	12	2	2	2	2	1	7	30.4578
1	100	63	1	1	0	1	0	15	115.31	10	15	28	5	45	33	4	5	20	2	2	2	2	0	10	24.7843
1	101	59	1	0	0	0	0	10	119.44	10	15	30	24	34	31	4	5	17.5	2	2	2	2	1	20	31.0477
1	102	49	1	9	1	8	0	30	102.92	10	15	33	25	30	27	5	5	17	1	1	1	2	0	1	39.7145
1	103	64	1	0	0	0	1	13	116.962	10	14	30	7	21	34	5	5	12	1	1	2	2	0	9	30.0712
1	104	69	2	3	2	1	3	18	112.832	10	14	15	12	20	34	4	5	10	1	2	2	2	0	0	29.3848
1	105	71	1	7	4	3	0	30	102.92	9	13	13	17	52	46	4	5	10	1	1	2	2	1	10	21.9136
1	106	78	1	4	4	0	2	7	121.918	10	15	21	24	57	48	2	3	16	1	1	2	2	0	0	24.9022
1	107	70	2	0	0	0	0	32	101.268	10	15	26	9	65	55	3	2	10	2	1	2	2	0	0	24.0569
1	108	58	2	8	2	6	3	7	121.918	10	15	26	25	38	54	5	5	22	1	1	1	2	0	0.5	45.3333
1	109	55	1	11	1	10	2	5	123.57	10	15	29	9	29	29	4	4	15	1	1	1	2	1	17.5	25.5429
1	110	74	1	0	0	0	3	4	124.396	10	12	18	12	57	68	4	4	19	1	2	2	2	0	6	22.3327
1	111	67	1	0	0	0	0	17	113.658	10	14	15	20	87	123	3	4	10	1	1	2	2	1	5.7	31.6616
1	112	65	1	2	2	0	3	8	121.092	10	14	16	36	75	95	2	3	11	1	1	2	2	1	2.8	21.2857
1	113	48	1	5	1	4	0	20	111.18	10	14	30	17	22	21	4	5	12	1	1	2	2	1	12.5	27.4691
1	114	55	2	18	6	12	0	9	120.266	10	15	30	13	27	34	2	3	12	2	1	2	2	0	12	22.0522
1	115	80	2	9	2	7	3	8	121.092	10	14	21	21	57	83	5	5	12	1	2	2	2	0	0	24.2382
1	116	79	2	5	1	4	3	25	107.05	10	14	22	11	63	64	4	5	12	1	1	1	2	1	3	33.7778
1	117	60	1	13	6	7	1	2	126.048	10	13	25	9	32	39	4	4	16	1	2	1	1	0	0	32.2544
1	118	73	2	6	1	5	1	11	118.614	10	14	30	10	28	75	4	4	12	1	1	2	2	0	3	23.6652
1	119	64	1	7	2	5	1	4	124.396	10	12	26	8	28	70	4	4	19	1	1	2	2	1	0	28.4949
1	120	81	2	4	3	1	0	2	126.048	10	15	24	10	19	95	5	5	17	1	1	1	2	0	0	29.107
1	121	72	1	7	3	4	3	7	121.918	10	14	14	12	40	75	4	0	10	1	1	2	2	1	0	26.5118
1	122	62	2	4	2	2	1	30	102.92	10	15	33	15	30	90	5	5	10	2	2	2	2	0	0	37.324
1	123	66	1	14	5	9	0	7	121.918	8	13	27	10	26	32	2	1	15	1	1	2	2	1	15	38.5215
1	124	70	1	7	5	2	1	1	126.874	10	15	40	10	30	18	4	5	17	1	1	2	2	0	4	23.3887
1	125	67	1	0	0	0	0	4	124.396	10	15	31	10	22	38	5	5	17	1	1	2	2	1	6	30.2987
1	126	51	1	4	3	1	0	14	116.136	9	12	18	7	48	300	1	3	-99	1	1	2	2	1	9	29.4983
1	127	59	1	5	2	3	0	23	108.702	10	15	23	13	24	34	1	1	10	1	1	2	2	1	3	33.9125
1	128	61	1	3	2	1	0	11	118.614	9	15	28	4	33	85	3	3	12	2	1	1	2	1	4	32.7493
1	129	69	2	6	2	4	1	4	124.396	10	15	30	30	37	80	5	5	14	2	1	2	2	0	0	#NULL!
1	130	60	2	18	5	13	0	20	111.18	10	15	28	19	54	49	3	5	15	2	1	1	1	1	0	22.3133
1	131	50	1	14	4	10	2	27	105.398	10	15	25	27	35	31	5	5	14	1	1	2	2	0	0	#NULL!
1	132	77	2	19	4	15	3	27	105.398	10	9	15	34	56	300	0	2	9	1	1	1	2	1	4	23.1247
1	133	80	1	0	0	0	3	13	116.962	10	15	15	37	117	112	2	5	14	2	1	2	2	0	0	#NULL!
1	134	64	2	2	0	2	2	11	118.614	10	15	26	25	51	67	5	5	14	2	1	2	2	0	-99	#NULL!
1	135	66	1	8	3	5	1	2	126.048	10	13	23	8	55	45	4	4	18	1	1	2	2	1	1	27.7447
1	136	42	1	15	5	10	1	16	114.484	10	12	16	-99	90	83	3	4	11	1	1	1	2	1	0	31.4627
1	137	45	1	1	0	1	0	7	121.918	10	15	34	11	35	40	5	5	23	2	1	2	2	1	6	24.0317
1	138	71	2	0	0	0	0	0	127.7	10	15	30	14	27	29	3	5	16	1	1	2	2	1	12	31.3405
1	139	59	1	0	0	0	0	11	118.614	10	15	29	13	30	27	3	4	15	1	1	2	2	0	0	29.7088
1	140	64	1	7	2	5	3	8	121.092	10	14	25	17	58	60	3	5	10	1	1	2	2	1	0	22.906
1	141	64	1	2	1	1	0	-99	#NULL!	10	15	25	5	37	93	1	4	-99	1	1	2	-99	0	0	27.3356
1	142	72	2	2	1	1	1	4	124.396	10	15	26	21	36	62	5	5	17	1	1	2	2	0	0	24.8016
1	143	77	2	3	1	2	0	4	124.396	10	15	27	10	24	33	3	5	12	1	2	2	2	1	16	30.6271
1	144	69	1	0	0	0	0	19	112.006	10	15	26	3	33	43	3	3	11	2	1	2	2	1	35	29.9147
1	145	69	2	6	4	2	3	14	116.136	10	14	29	5	31	42	5	5	13	1	1	2	2	0	10	20.8509
1	146	76	2	6	2	4	3	2	126.048	10	15	26	13	40	39	5	5	15	1	1	2	2	0	4	26.7578
1	147	55	2	23	6	17	0	15	115.31	10	14	34	8	28	24	5	5	14	1	1	2	1	1	9	34.8828
1	148	59	1	6	2	4	3	2	126.048	10	15	38	5	21	37	5	5	11.5	1	1	2	2	1	50	35.7551
1	149	68	1	1	0	1	1	8	121.092	10	12	26	8	22	31	3	5	11	1	1	2	2	0	3	30.0511
1	150	40	1	3	1	2	0	13	116.962	10	15	34	4	21	21	5	5	18	1	1	2	2	0	40	28.7927
1	151	64	1	19	4	15	2	9	120.266	10	15	22	6	51	52	-2	1	10	1	1	2	2	1	52	24.3066
1	152	55	2	9	5	4	3	16	114.484	10	15	23	7	30	58	4	5	14	1	2	2	1	1	0	59.808
1	153	74	2	10	3	7	1	7	121.918	10	15	25	15	40	47	5	5	16	2	2	2	1	0	6	24.0882
1	154	44	1	3	1	2	0	19	112.006	10	15	34	6	21	38	5	4	13	2	2	2	2	0	22	25
1	155	55	1	3	1	2	0	29	103.746	10	13	22	25	23	53	3	5	10	2	2	2	2	1	50	#NULL!
1	156	75	1	9	4	5	3	3	125.222	10	14	21	7	60	96	1	2	11	1	2	2	2	0	0.5	29.737
1	157	61	2	4	1	3	0	3	125.222	10	15	20	2	19	32	5	5	13	1	1	2	2	1	0	22.7111
1	158	57	1	9	5	4	3	4	124.396	10	9	28	71	140	90	1	1	18	1	1	2	2	0	0	38.608
1	159	79	2	21	5	16	3	2	126.048	10	11	17	34	74	81	3	1	15	1	1	1	2	1	6	30.0659
1	160	77	1	0	0	0	3	1	126.874	10	15	26	22	70	45	5	5	11	1	1	1	2	0	14	28.7797
1	161	84	1	3	1	2	0	10	119.44	7	11	10	14	54	144	1	3	9	1	1	1	2	1	2	26.9402
1	162	69	2	12	4	8	3	5	123.57	10	13	30	20	35	55	3	5	10	2	2	2	2	0	3	25.7811
1	163	75	1	9	5	4	3	31	102.094	10	8	13	8	70	95	2	1	11	2	2	2	2	1	0	29.321
1	164	43	1	3	0	3	0	28	104.572	10	14	25	11	20	40	4	5	11	1	1	2	1	1	1	29.737
1	165	67	1	3	1	2	0	11	118.614	10	15	13	40	55	60	2	3	10	2	1	2	2	1	6	29.3524
1	166	76	2	3	1	2	1	9	120.266	10	15	25	25	37	64	5	5	10	2	1	2	2	0	10	32.8947
1	167	63	1	15	4	11	0	13	116.962	10	12	26	9	90	60	4	4	12	1	1	1	1	1	56	40.7455
1	168	69	1	7	2	5	2	15	115.31	9	15	32	11	36	49	5	5	10	1	1	2	2	1	3	31.0735
1	169	51	1	19	5	14	2	8	121.092	10	15	34	10	32	34	1	4	20	1	1	1	1	1	14	26.8519
1	170	73	2	6	1	5	0	29	103.746	10	13	23	12	39	52	4	3	11	1	1	2	2	0	1	32.6729
1	171	66	1	2	1	1	0	17	113.658	9	15	23	8	70	51	4	3	11	1	2	1	2	1	36	27.9076
1	172	48	1	26	6	20	0	8	121.092	10	15	25	24	43	50	3	3	14	2	2	2	1	1	10	23.511
1	173	65	2	5	2	3	0	27	105.398	9	15	24	4	17	33	5	5	17	1	1	2	2	0	0	33.4121
1	174	51	1	8	3	5	2	31	102.094	8	11	17	64	112	115	3	4	14	1	2	2	2	0	12	29.5106
1	175	72	1	11	3	8	0	9	120.266	10	11	30	155	152	260	4	5	11	1	2	2	2	1	0	29.9745
1	176	55	1	3	0	3	0	9	120.266	10	14	28	21	28	50	5	5	12	1	1	1	2	1	50	22.8625
1	177	69	2	5	3	2	0	5	123.57	10	14	30	50	46	88	0	2	10	1	1	1	2	0	6	28.68
1	178	51	2	3	1	2	1	12	117.788	10	15	30	51	34	253	2	5	11	1	1	2	2	0	0	27.3047
1	179	53	1	14	4	10	0	4	124.396	10	12	23	28	45	72	3	3	6	2	1	2	2	0	10	29.6816
1	180	68	2	8	5	3	2	17	113.658	10	10	20	59	88	85	1	1	10	2	1	2	2	0	2	25.1338
1	181	47	1	5	3	2	0	8	121.092	10	15	40	8	140	160	3	3	16	1	1	1	2	1	0	28.0802
1	182	70	1	0	0	0	0	30	102.92	10	15	30	10	27	44	0	0	9	2	1	2	2	0	0	27.2509
1	183	64	1	6	3	3	0	6	122.744	10	15	38	20	49	49	3	5	19	1	1	1	2	1	0	36.609
1	184	46	2	24	5	19	0	13	116.962	10	12	23	30	52	58	3	4	12	1	1	2	2	1	0	29.3848
1	185	79	1	8	3	5	3	2	126.048	10	15	29	8	30	58	2	1	26	1	1	2	2	0	5	25.2745
1	186	81	2	3	0	3	3	7	121.918	10	9	18	180	92	95	2	3	16	2	2	2	2	0	0	#NULL!
1	187	70	2	21	6	15	0	17	113.658	10	15	25	56	85	60	4	4	18	1	1	2	2	0	0	19.7924
1	188	62	1	0	0	0	3	21	110.354	10	15	21	17	65	50	1	2	14	1	1	2	2	1	60	20.7476
1	189	54	2	5	1	4	1	17	113.658	10	15	23	15	36	62	4	5	14	2	1	2	2	1	50	24.5412
1	190	71	2	10	4	6	3	21	110.354	10	15	17	64	102	150	0	5	13	1	1	2	2	1	0	16.4237
1	191	59	1	4	2	2	0	16	114.484	10	15	27	8	32	46	1	2	13	1	2	1	2	1	35	32.2421
1	192	78	1	5	2	3	3	28	104.572	10	9	9	60	170	96	1	-1	8	1	2	2	2	0	0	22.8571
1	193	57	2	10	2	8	1	29	103.746	10	15	20	8	43	89	3	3	14	1	1	2	2	0	0	23.9
1	194	68	1	15	6	9	3	40	94.66	10	9	10	82	124	300	0	0	14	1	1	2	2	0	0	33.7424
1	195	73	1	6	4	2	1	20	111.18	10	15	20	33	81	117	5	4	16	2	1	2	2	0	0	32.1003
1	196	52	1	14	1	13	0	18	112.832	10	15	31	6	27	23	5	5	13	2	2	1	2	0	20	26.7102
2	201	89	2	9	3	6	0	14	116.136	10	9	18	12	110	141	2	3	14	1	1	2	2	0	0	20.5761
2	202	59	2	9	2	7	0	10	119.44	10	15	31	8	29	29	4	5	18	2	2	2	2	0	10	24.8889
2	203	79	2	10	2	8	0	15	115.31	10	15	17	26	118	110	5	5	15	1	1	2	2	1	15	24.4352
2	204	68	2	7	2	5	0	7	121.918	10	15	32	21	21	28	3	3	9	1	2	2	2	0	2	27.0051
2	205	65	1	9	1	8	0	7	121.918	10	15	27	10	26	37	4	4	15	2	1	2	2	0	25	29.2969
2	206	53	2	9	1	8	0	13	116.962	10	15	29	11	27	24	5	5	15	1	2	2	2	0	0	26.4463
2	207	79	2	7	1	6	0	5	123.57	10	13	30	15	33	42	2	4	12	2	2	2	2	0	0	24.0346
2	208	44	2	11	2	9	0	11	118.614	10	15	37	5	21	26	5	5	13	2	2	2	2	0	9	37.2907
2	209	65	1	10	2	8	0	1	126.874	10	14	26	7	46	40	2	5	15	2	2	1	2	1	0	26.5759
2	210	66	2	12	4	8	0	12	117.788	10	15	35	4	22	44	4	5	12	2	2	2	2	0	0	25.6173
2	211	75	1	11	4	7	0	8	121.092	10	14	20	9	49	48	3	2	18	1	2	2	2	0	1.5	21.3839
2	212	40	1	18	5	13	0	10	119.44	#NULL!	15	23	7	46	37	5	5	15	2	2	2	1	1	4	25.6612
2	213	59	2	10	2	8	0	6	122.744	10	15	40	4	16	39	4	5	16.5	2	2	2	2	0	21	23.4849
2	214	67	2	11	0	11	0	8	121.092	10	14	27	11	33	36	4	3	15	2	2	2	2	1	10	20.9366
2	215	73	2	11	2	9	0	10	119.44	10	15	20	8	40	37	3	5	15	2	1	2	2	0	14	18.0662
2	216	53	2	12	3	9	0	8	121.092	10	15	32	4	19	22	5	5	18	2	2	2	2	0	30	23.3355
2	217	42	2	10	0	10	0	3	125.222	10	15	30	5	28	36	3	5	14	2	2	2	1	0	7	24.0296
2	218	72	1	10	2	8	0	5	123.57	10	15	30	12	24	26	5	5	17	2	2	2	2	1	25	21.6022
2	219	75	2	16	3	13	0	8	121.092	10	15	20	4	39	44	5	5	14	2	2	2	1	0	5	26.5809
2	220	61	2	11	1	10	0	8	121.092	10	15	31	10	39	44	3	5	15	2	2	2	2	0	10	19.3772
2	221	61	1	10	1	9	0	9	120.266	10	15	25	9	26	33	3	5	15	2	2	2	2	0	25	17.4517
2	222	74	1	13	3	10	0	6	122.744	10	15	16	12	58	62	3	4	12	1	2	2	2	0	25	25.3978
2	223	48	2	8	1	7	0	10	119.44	10	15	27	14	43	29	2	3	13	2	2	2	2	1	10	31.9453
2	224	73	1	10	0	10	0	11	118.614	10	15	20	8	32	50	0	2	15	1	1	2	2	1	25	25.1009
2	225	47	2	11	1	10	0	8	121.092	10	15	27	21	30	42	2	5	16	2	2	2	2	0	6	20.3074
2	226	68	2	7	1	6	0	10	119.44	10	15	24	6	12	66	4	4	10	2	1	2	1	0	7.5	24.0296
2	227	59	2	12	4	8	0	15	115.31	10	13	24	9	38	59	4	3	9	2	2	2	2	1	12.5	19.1598
2	228	65	1	11	3	8	0	5	123.57	10	15	24	11	38	39	3	4	14	2	2	2	2	0	21.8	63.943
2	229	65	1	13	3	10	0	13	116.962	10	14	17	11	59	62	4	4	13	2	1	1	2	1	33.1	22.5953
2	230	53	1	11	2	9	0	3	125.222	10	15	31	13	25	25	3	4	14	2	2	2	2	0	20	23.25
2	231	60	2	11	4	7	0	8	121.092	10	15	37	8	21	31	3	5	13	2	2	2	2	1	0	37.2734
2	232	59	2	15	1	14	0	12	117.788	10	15	23	5	32	33	2	3	12	1	2	1	2	0	5	22.0774
2	233	59	2	12	3	9	0	6	122.744	10	15	31	6	27	24	5	5	15	2	2	2	2	1	9	29.654
2	234	61	1	10	2	8	0	6	122.744	10	14	40	7	19	28	5	5	15	2	2	2	2	1	40.5	25.1528
2	235	70	2	13	3	10	0	10	119.44	10	13	20	10	32	41	3	3	13	2	2	2	2	1	8	24.7007
2	236	65	1	10	1	9	0	10	119.44	10	15	25	7	30	33	3	3	13	2	2	2	2	1	12	24.9142
2	237	50	2	9	3	6	0	3	125.222	10	15	36	6	16	21	5	5	12	2	2	2	2	0	0	24.5095
2	238	59	2	12	1	11	0	8	121.092	10	14	20	6	33	44	3	4	15	2	2	2	2	0	27.5	19.9481
2	239	42	1	9	2	7	0	12	117.788	10	15	30	9	22	32	5	5	18	2	2	2	2	0	25	18.0334
2	240	71	2	9	2	7	0	8	121.092	10	15	30	10	21	33	3	3	12	2	2	2	2	0	20	22.3889
2	241	64	2	10	2	8	0	1	126.874	10	15	33	9	26	27	4	5	17	2	2	2	2	0	30.8	24.789
2	242	80	2	7	1	6	0	11	118.614	9	14	30	8	39	53	4	5	13	2	2	2	2	0	0	20.6979
2	243	62	1	9	1	8	0	1	126.874	10	15	14	18	62	48	5	5	13	1	1	1	2	1	9	23.2409
2	244	67	2	9	2	7	0	3	125.222	10	15	32	5	45	38	5	5	15	2	2	2	2	1	15	29.7894
2	245	72	2	11	3	8	0	7	121.918	10	15	26	9	25	43	4	5	10	1	1	2	2	0	10	27.416
2	246	67	2	14	4	10	0	18	112.832	10	13	35	13	25	29	5	5	10	2	2	2	2	0	10	21.0885
2	247	57	2	10	2	8	0	3	125.222	10	15	33	9	33	45	5	5	15	1	2	2	2	0	16.5	23.8222
2	248	47	2	8	2	6	0	6	122.744	10	15	37	8	31	28	5	5	15	2	2	2	2	1	20	24.1875
2	249	51	2	8	1	7	0	5	123.57	10	14	37	6	22	49	4	4	15	2	2	2	2	1	20	21.1718
2	250	77	2	11	3	8	0	18	112.832	10	14	33	10	31	37	3	1	10	2	2	2	2	1	0	27.4124
2	251	79	2	12	1	11	0	12	117.788	10	15	21	9	74	98	4	5	14	2	2	2	2	0	9	22.8326
2	252	41	2	9	3	6	0	9	120.266	9	15	38	6	37	28	4	5	17	2	2	2	2	0	6	28.959
2	253	68	1	10	2	8	0	5	123.57	10	15	32	7	25	34	4	3	17	1	2	2	2	0	20	29.8028
2	254	58	2	7	0	7	0	16	114.484	10	15	23	12	28	30	2	5	16	2	2	2	1	1	5	22.2063
2	255	64	2	14	4	10	0	3	125.222	10	15	20	6	27	57	3	5	15	2	2	2	1	0	5	24.2215
2	256	56	2	11	3	8	0	13	116.962	9	12	20	8	34	72	4	4	16	2	2	2	2	1	0	29.3333
2	257	51	1	15	3	12	0	4	124.396	10	13	24	11	27	32	2	1	13	1	2	2	2	1	12	35.9325
2	258	50	2	10	2	8	0	6	122.744	10	15	40	10	16	17	4	5	13	2	2	2	2	1	15	21.1112
2	259	59	2	9	2	7	0	5	123.57	10	15	31	7	20	21	2	4	17	2	2	2	2	0	0	23.9003
2	260	64	2	11	3	8	0	15	115.31	9	15	12	11	62	61	4	5	15	1	1	2	2	0	0	23.4224
2	261	71	2	9	2	7	0	2	126.048	10	15	30	10	34	47	3	3	13	1	2	2	2	0	0	30.8392
2	262	56	2	11	2	9	0	8	121.092	10	15	32	9	28	22	3	5	13	1	1	2	2	0	3	34.7266
2	263	63	1	10	2	8	0	7	121.918	10	15	38	7	26	33	3	5	13	1	1	1	2	1	2	37.8785
2	264	75	2	12	2	10	0	4	124.396	10	15	34	8	42	33	2	4	18	2	1	2	2	0	0	23.2959
2	265	48	1	10	4	6	0	20	111.18	9	10	22	8	37	47	4	4	12	2	2	2	2	1	0	21.2857
2	266	65	2	11	2	9	0	6	122.744	10	15	28	11	29	40	5	5	15	1	2	2	2	0	7	20.2454
2	267	56	2	13	1	12	0	12	117.788	10	15	30	6	30	33	5	5	14	2	2	2	2	0	3	33.4682
2	268	64	2	10	2	8	0	10	119.44	10	14	30	10	26	39	4	4	12	2	2	2	2	0	0	19.6815
2	269	52	1	9	1	8	0	15	115.31	10	15	32	5	34	25	3	4	18	2	2	2	2	1	60	31.6327
2	270	81	2	12	2	10	0	8	121.092	10	13	25	15	56	50	0	4	12	1	1	2	2	0	0	24.4702
2	271	59	2	9	2	7	0	4	124.396	10	15	20	9	22	32	5	5	18	2	2	2	2	0	5	24.1397
2	272	56	1	10	2	8	0	11	118.614	10	15	30	4	35	27	3	5	14	2	2	2	2	0	6.3	24.8079
2	273	57	2	10	2	8	0	2	126.048	10	15	27	7	35	23	4	5	18	2	2	2	2	0	12	27.9551
2	274	48	1	11	2	9	0	4	124.396	10	15	31	9	21	17	4	5	13	2	1	2	2	0	20	29.7025
2	275	71	1	10	1	9	0	10	119.44	10	15	25	16	34	53	2	2	11	2	1	2	2	0	0	30.4076
2	276	59	2	12	2	10	0	4	124.396	10	15	37	5	21	26	5	5	18	2	2	2	2	1	32.8	23.3355
2	277	58	1	6	1	5	0	11	118.614	10	14	27	9	24	26	4	5	12	2	1	1	2	1	3	35.0814
2	278	54	1	10	1	9	0	5	123.57	10	15	29	22	34	30	4	3	10	2	1	2	2	1	25	27.4691
2	279	66	2	7	0	7	0	4	124.396	10	15	29	7	24	51	5	5	10	2	2	2	2	0	10.5	21.9584
2	280	52	1	11	3	8	0	16	114.484	9	14	24	17	41	41	4	3	8	2	2	2	2	0	63.7	20.9847
2	281	56	1	10	1	9	0	8	121.092	10	15	40	9	20	22	5	5	18	2	2	2	2	0	4	25.7325
2	282	67	1	11	3	8	0	3	125.222	10	15	32	4	20	37	3	5	18	2	2	2	2	0	12	25.1635
2	283	56	2	10	2	8	0	9	120.266	10	14	37	5	17	46	3	3	16	2	2	2	2	0	27	24.4613
2	284	59	1	9	2	7	0	7	121.918	10	15	19	22	28	49	3	3	18	2	2	2	2	0	50	23.528
2	285	46	2	15	3	12	0	20	111.18	10	14	26	8	37	44	5	5	18	2	2	2	2	0	0	36.1562
2	286	47	2	14	2	12	0	19	112.006	10	14	30	3	18	32	5	5	16	2	2	2	2	1	0	23.2959
2	287	60	1	15	1	14	0	6	122.744	10	15	38	7	19	19	3	4	17	1	2	2	2	1	20	21.9178
2	288	50	2	9	3	6	0	14	116.136	10	11	34	4	22	34	5	5	17	2	2	2	2	0	6	21.3039
2	289	43	1	10	2	8	0	13	116.962	10	15	38	8	21	21	4	4	17	2	2	2	2	1	10	30.1939
2	290	62	1	11	3	8	0	10	119.44	10	15	25	10	36	70	2	3	18	1	1	2	2	1	14	32
2	291	46	2	13	3	10	0	9	120.266	10	15	33	9	21	21	4	5	15	2	2	2	2	0	6.9	34.7178
2	292	47	2	10	2	8	0	7	121.918	10	15	35	5	23	24	4	5	15	2	2	2	2	0	6	28.4082
2	293	41	2	10	3	7	0	19	112.006	9	14	28	10	42	35	5	5	12	2	2	2	2	0	0	24.974
2	294	56	2	10	1	9	0	10	119.44	10	15	25	9	25	42	5	4	18	2	2	2	2	0	14.2	35.9498
2	295	48	1	11	0	11	0	2	126.048	10	14	35	7	25	24	5	5	18	2	2	2	2	1	15	24.6914
2	296	41	2	10	2	8	0	8	121.092	10	15	34	4	15	16	3	4	18	2	2	2	2	1	4	24.7719
2	297	48	1	11	2	9	0	6	122.744	10	14	28	4	26	32	5	5	14	2	2	2	2	1	9	23.7812
2	298	41	2	10	2	8	0	11	118.614	9	15	35	3	13	16	4	5	18	2	2	2	2	1	46.9	24.1357
2	299	46	2	19	4	15	0	38	96.312	9	10	20	11	#NULL!	67	3	3	6	2	2	2	2	0	1	35.3798
2	300	63	1	10	2	8	0	25	107.05	10	14	29	12	34	36	5	5	18	2	2	2	2	0	7	26.079
2	301	43	1	13	1	12	0	26	106.224	10	13	30	10	25	50	4	5	11	2	2	2	2	1	10.5	31.5559
2	302	49	2	11	3	8	0	12	117.788	9	15	33	8	24	34	4	4	18	2	2	2	2	1	31.5	19.7232
2	303	50	2	14	4	10	0	6	122.744	10	15	28	7	22	41	4	5	15	1	2	2	3	1	0	27.0821
2	304	41	1	10	2	8	0	8	121.092	10	15	40	8	19	20	4	4	18	1	1	2	2	0	9.8	31.4077
2	305	85	1	13	5	8	0	6	122.744	10	15	18	16	58	60	1	2	14	2	2	2	2	1	0	21.3245
2	306	68	2	10	1	9	0	4	124.396	10	15	30	17	56	46	3	3	14	2	2	2	2	0	2.5	19.8107
2	307	71	2	9	2	7	0	5	123.57	10	15	24	15	34	42	5	5	15	1	2	2	2	1	10	24.1357
2	308	74	2	11	3	8	0	7	121.918	9	15	27	7	31	32	4	5	17	2	2	2	2	0	0	20.7577
2	309	42	2	13	2	11	0	2	126.048	10	15	40	4	14	17	5	5	17	2	2	2	1	0	8.5	20.3074
2	310	45	1	11	1	10	0	10	119.44	10	15	29	9	22	22	4	3	17	1	2	2	2	0	17	25.0593
2	311	67	1	9	1	8	0	0	127.7	10	15	26	8	33	32	4	3	18	2	2	2	2	1	30	24.858
2	312	75	2	10	2	8	0	2	126.048	10	15	28	11	28	34	4	5	15	1	2	2	2	0	3.5	21.9878
2	313	79	1	8	1	7	0	10	119.44	9	10	13	12	49	90	0	0	12	2	2	2	2	0	2	25.5429
2	314	47	2	9	1	8	0	4	124.396	10	15	33	6	23	26	5	5	17	2	2	2	2	0	6.3	30.2096
2	315	83	1	8	2	6	0	6	122.744	10	15	20	9	34	32	4	5	12	1	1	2	2	1	5.7	35.1608
2	316	49	2	16	4	12	0	7	121.918	10	12	19	11	48	34	5	5	14	2	1	2	2	0	0	28.764
2	317	40	1	10	2	8	0	6	122.744	10	14	39	5	21	19	4	3	16	2	2	2	2	1	14.2	29.2323
2	318	42	1	13	0	13	0	18	112.832	9	15	14	14	69	45	3	4	12	2	2	2	2	1	4	25.8264
2	319	41	2	12	3	9	0	12	117.788	10	15	40	9	15	19	5	5	18	2	2	2	2	1	11.8	23.8751
2	320	45	2	11	1	10	0	14	116.136	9	15	34	7	20	46	4	3	13	2	2	2	2	1	2	28.3951
2	321	48	2	13	3	10	0	11	118.614	10	14	35	4	19	19	5	5	16	2	2	2	2	1	14.1	23.3067
2	322	49	2	8	0	8	0	4	124.396	10	15	38	5	21	16	5	5	18	2	2	2	2	1	2.5	27.3226
2	323	46	2	12	3	9	0	7	121.918	10	15	36	8	17	26	3	5	15	2	2	2	1	1	18.8	21.6456
2	324	81	2	9	1	8	0	7	121.918	10	13	28	7	30	45	1	2	16	1	1	2	2	0	3	20.7756
2	325	41	1	12	3	9	0	2	126.048	10	15	29	20	20	19	5	5	18	2	2	2	2	0	8.5	28.9461
2	326	41	2	12	2	10	0	4	124.396	10	15	30	18	31	28	5	5	13	2	2	2	2	0	0.5	35.4308
2	327	62	2	11	3	8	0	3	125.222	10	15	23	6	31	30	5	5	15	2	2	2	2	0	14.1	22.4592
2	328	46	1	10	2	8	0	2	126.048	10	15	40	8	18	19	3	5	18	2	2	2	2	1	0	30.8112
2	329	83	2	13	4	9	0	3	125.222	10	13	24	34	44	33	4	5	11	1	1	1	2	0	6.6	19.308
2	330	82	1	10	2	8	0	13	116.962	10	10	20	32	60	75	-2	3	10	1	2	2	2	1	14	22.8571
2	331	47	2	10	2	8	0	23	108.702	9	14	33	14	31	19	1	4	16	2	2	2	2	0	1	26.2976
2	332	41	2	10	2	8	0	5	123.57	10	15	32	5	16	20	5	5	18	2	2	2	2	0	19	23.8281
2	333	46	1	12	4	8	0	8	121.092	10	15	37	7	23	49	4	5	17	2	2	2	2	0	45.5	26.3129
2	334	46	2	11	2	9	0	11	118.614	10	15	38	10	16	20	5	5	16	2	2	2	2	0	22.8	25.9701
2	335	44	2	11	1	10	0	33	100.442	10	12	33	30	38	46	4	4	11	2	2	2	2	1	18	29.7339
2	336	44	2	9	1	8	0	8	121.092	10	15	40	15	28	27	5	5	16	2	2	2	2	0	5	23.5304
2	337	47	1	12	2	10	0	12	117.788	10	14	25	3	21	56	3	3	16	2	2	2	2	1	0	22.7894
2	338	41	1	11	2	9	0	8	121.092	10	15	40	8	24	21	5	5	16	2	2	2	2	0	8	26.2649
2	339	43	2	11	3	8	0	9	120.266	10	14	30	7	22	26	4	5	11	2	2	2	2	1	12.5	25.6055
2	340	75	2	10	2	8	0	13	116.962	10	14	10	46	180	300	1	3	12	2	2	2	2	0	6	27.1816
2	341	70	2	20	4	16	0	31	102.094	9	8	18	28	59	109	0	2	11	2	2	2	1	1	0	24.0882
2	342	48	2	12	1	11	0	10	119.44	10	15	33	14	26	22	0	3	13	2	2	2	2	0	14	27.5482
2	343	76	2	11	3	8	0	21	110.354	9	13	20	19	86	74	1	3	13	2	2	2	2	1	3	21.6713
2	344	81	1	13	2	11	0	36	97.964	10	10	20	29	68	130	5	5	14	2	2	2	2	0	0	20.9366
2	345	48	2	17	3	14	0	23	108.702	10	15	34	5	66	45	5	5	15	2	2	2	1	0	12.5	25.7117
2	346	55	2	13	3	10	0	25	107.05	10	15	28	7	29	47	4	5	13	1	1	2	2	0	0	38.5411
2	347	73	2	10	2	8	0	19	112.006	10	15	35	3	38	63	3	3	14	2	1	2	2	0	4.1	24.9108
2	348	41	2	11	2	9	0	10	119.44	10	15	31	6	16	44	5	5	16	2	2	2	2	0	8	19.8177
2	349	46	1	11	3	8	0	11	118.614	10	15	32	6	16	19	5	5	14	2	2	2	2	0	6.6	26.6071
2	350	71	1	10	2	8	0	16	114.484	10	15	6	14	50	300	2	5	10	2	2	2	2	0	18.8	27.1326
2	351	78	2	9	2	7	0	25	107.05	10	15	19	18	42	61	3	4	11	1	1	1	2	0	0	32.7652
2	352	78	2	9	2	7	0	15	115.31	10	15	27	7	45	47	4	4	10	1	1	2	2	0	18	35.564
2	353	59	2	12	3	9	0	8	121.092	10	14	33	12	30	31	5	5	13	2	2	2	2	1	16.3	32.6143
2	354	74	1	10	2	8	0	37	97.138	10	14	10	17	180	300	0	2	10	1	1	2	2	0	0	25.5429
2	355	71	2	11	5	6	0	14	116.136	10	15	20	15	42	65	4	4	12	2	2	2	2	0	0	19.8107
2	356	77	1	14	4	10	0	40	94.66	10	10	11	15	153	150	3	4	9	2	1	2	2	1	15.9	23.7904
2	357	45	1	10	2	8	0	12	117.788	10	15	30	5	18	22	5	5	17	2	2	2	2	1	17.5	30.1896
2	358	48	1	6	2	4	0	16	114.484	10	15	27	13	27	20	5	4	15	2	2	2	2	1	27	22.6355
2	359	44	2	9	2	7	0	21	110.354	10	15	30	6	20	38	5	5	16	2	2	2	2	1	12	26.3379
2	360	80	2	10	1	9	0	3	125.222	10	15	22	12	56	58	5	5	16	2	2	2	2	0	21	30.1196
2	361	45	1	9	3	6	0	14	116.136	10	15	26	5	29	31	5	5	18	2	2	2	2	1	14	28.4945
2	362	76	1	10	3	7	0	9	120.266	10	14	22	10	48	25	3	5	15	1	1	1	2	0	0	22.0642
2	363	74	2	15	5	10	0	-99	#NULL!	10	14	13	15	51	59	5	5	8.5	1	1	2	2	0	5	30.3237
2	364	75	2	14	1	13	0	12	117.788	10	15	31	6	37	133	3	3	11	2	2	2	1	0	0	23.6806
2	365	75	2	15	2	13	0	20	111.18	10	15	26	6	54	51	3	5	13	2	2	2	2	1	0	27.2581
2	366	42	1	9	0	9	0	8	121.092	10	14	30	6	37	19	4	5	18	2	2	2	2	0	0.5	22.1055
2	367	77	2	11	2	9	0	11	118.614	10	15	30	11	42	43	5	5	17	1	1	2	2	1	12	28.2853
2	368	51	2	8	0	8	0	10	119.44	10	15	39	4	23	20	5	5	18	2	2	2	2	0	42	26.7811
2	369	54	1	10	2	8	0	11	118.614	10	15	29	12	30	22	5	5	14	2	2	2	2	0	4	20.6629
2	370	59	2	9	1	8	0	26	106.224	10	15	30	7	26	41	4	5	12	2	2	2	2	1	0	25.15
2	371	77	2	9	2	7	0	21	110.354	10	13	31	16	43	72	5	5	10	1	1	2	2	1	0	21.6456
2	372	58	1	11	2	9	0	17	113.658	9	13	32	7	26	111	2	4	11	1	1	1	2	0	27	27.1092
2	373	42	2	11	0	11	0	12	117.788	10	15	27	5	20	30	5	4	16	2	2	2	2	1	8.4	20.7344
2	374	52	1	11	3	8	0	22	109.528	10	14	25	6	30	74	1	3	12	1	1	2	2	1	0	26.5333
2	375	54	1	19	2	17	0	43	92.182	10	12	26	8	45	48	3	5	14	2	2	2	2	1	0	23.6065
2	376	75	2	11	2	9	0	21	110.354	10	15	17	21	67	54	2	2	9	2	2	2	2	1	0	27.3356
2	377	72	1	12	3	9	0	20	111.18	10	13	29	6	43	42	2	3	15	1	2	2	2	1	29.3	28.4663
2	378	73	2	11	2	9	0	33	100.442	10	14	25	19	30	52	4	4	9	1	2	2	2	0	0	29.6731
2	379	48	2	10	1	9	0	9	120.266	10	15	31	5	18	39	3	5	16	2	2	2	2	0	0	18.9069
2	380	61	1	10	2	8	0	7	121.918	10	15	27	5	24	26	4	5	14	2	2	2	2	1	15.9	28.764
2	381	58	2	16	3	13	0	7	121.918	10	15	33	4	14	30	5	5	13	2	2	2	2	1	4.2	19.8388
2	382	61	2	15	5	10	0	30	102.92	10	15	24	13	31	113	3	4	12	2	1	1	2	0	0	30.6962
2	383	59	2	22	4	18	0	27	105.398	10	14	20	11	55	117	1	3	15	1	2	2	2	0	0	38.2203
2	384	78	2	9	2	7	0	21	110.354	10	14	23	7	54	54	5	5	11	1	1	2	2	1	10.1	18.8721
2	385	59	2	13	2	11	0	27	105.398	10	15	20	9	43	42	5	5	10	2	2	2	2	0	0	29.7656
2	386	56	1	13	3	10	0	37	97.138	9	14	16	13	33	46	4	2	11	2	2	2	2	0	0	25.5288
2	387	54	1	9	1	8	0	9	120.266	10	15	30	6	19	29	5	5	16	2	2	2	2	1	10.5	26.5809
2	388	58	2	10	3	7	0	13	116.962	10	15	32	10	36	30	5	5	14	2	2	2	2	1	4.2	19.5264
2	389	56	2	12	0	12	0	31	102.094	10	13	30	5	22	70	1	5	10	2	1	2	1	0	3.8	33.2168
2	390	72	1	10	2	8	0	6	122.744	10	15	33	11	31	38	4	3	17	2	2	2	2	0	25.8	23.1344
2	391	71	2	10	2	8	0	25	107.05	10	15	20	15	74	93	4	3	12	2	2	2	2	0	0	19.5682
2	392	50	1	18	3	15	0	14	116.136	10	15	24	6	22	37	5	5	17	2	2	2	2	0	22.5	25.0593
2	393	76	2	9	2	7	0	14	116.136	10	14	23	8	35	45	3	4	13	1	2	2	2	0	5.5	23.3242
2	394	50	1	11	2	9	0	9	120.266	10	15	27	7	27	36	5	5	16	2	2	2	2	1	0	24.1685
2	395	82	1	14	4	10	0	8	121.092	9	14	21	12	40	229	2	2	13	1	1	2	2	0	37.9	24.4139
2	396	60	2	9	2	7	0	9	120.266	10	14	32	14	20	54	2	5	17	2	2	2	2	1	0	23.8751
2	397	60	2	11	3	8	0	25	107.05	10	15	27	9	25	56	5	5	11	2	2	2	2	1	6	27.4541
2	398	57	2	23	4	19	0	39	95.486	10	13	10	26	44	73	2	3	6	1	1	1	1	1	11.4	28.7181
2	399	53	2	10	2	8	0	26	106.224	10	14	36	9	21	28	5	5	12	2	2	2	2	0	2.5	19.9431
2	400	77	2	10	3	7	0	29	103.746	9	12	9	10	52	87	3	2	8	2	2	2	2	1	2.1	33.1219
2	401	55	2	11	3	8	0	12	117.788	10	15	31	4	19	25	5	4	12	1	2	2	2	0	0.75	24.8726
2	402	55	1	11	3	8	0	13	116.962	10	15	25	10	34	31	3	4	12	1	2	2	2	1	0	45.3598
2	403	76	2	14	4	10	0	14	116.136	10	15	25	15	41	41	3	4	13.5	1	1	2	2	0	0	26.6868
2	404	52	2	11	3	8	0	11	118.614	10	15	#NULL!	7	19	36	5	5	11	2	2	2	2	0	1	24.8097
2	405	73	2	9	0	9	0	7	121.918	10	15	13	11	43	59	4	5	14	2	2	2	2	1	0	22.7826
2	406	53	2	14	3	11	0	5	123.57	10	15	39	7	24	25	5	5	17	2	2	2	2	1	1.5	24.1415
2	407	75	2	10	2	8	0	7	121.918	10	15	32	11	33	36	5	5	16	2	2	2	2	1	31.8	25.1359
2	408	79	1	7	0	7	0	14	116.136	9	15	27	5	29	33	5	5	17	1	1	2	2	0	5.25	27.1172
2	409	73	2	10	1	9	0	16	114.484	10	15	30	9	23	26	5	5	15	2	1	2	2	0	5.25	30.5695
2	410	81	1	15	0	15	0	17	113.658	8	15	18	21	44	65	2	2	10	2	2	2	2	1	0	21.4928
2	411	89	1	13	3	10	0	42	93.008	10	12	24	17	40	178	0	3	9	1	2	2	2	1	0	#NULL!
2	412	92	1	16	2	14	0	30	102.92	10	11	9	7	180	300	3	1	10	2	1	2	2	1	0	27.6231
2	413	82	1	11	3	8	0	9	120.266	10	14	25	11	29	40	3	3	14	2	2	2	2	1	12	22.1383
2	414	71	2	10	1	9	0	13	116.962	10	15	24	22	48	43	5	5	13	2	2	2	2	0	0	34.7179
2	415	82	1	13	4	9	0	12	117.788	10	14	19	93	128	300	2	3	12.5	1	1	1	2	0	0	27.4747
2	416	84	2	7	1	6	0	4	124.396	10	15	30	30	34	29	5	5	10	1	2	2	2	0	10.8	22.8104
2	417	83	1	10	3	7	0	10	119.44	10	15	30	11	35	43	4	5	13	2	2	2	2	0	0	24.0344
2	418	82	1	11	3	8	0	18	112.832	10	14	26	7	33	35	5	5	12	1	1	2	2	0	7.5	28.1971
2	419	80	1	10	2	8	0	5	123.57	10	15	18	8	50	63	3	3	13	2	2	2	2	0	3.6	20.0868
2	420	81	1	10	2	8	0	18	112.832	9	14	25	8	41	37	5	5	10	1	1	1	2	1	0	22.7516
2	421	83	1	10	3	7	0	5	123.57	10	15	25	18	55	35	0	3	16	1	2	2	2	0	2.1	19.1739
2	422	82	2	10	2	8	0	32	101.268	10	14	19	20	106	147	4	5	11.5	1	1	2	2	1	0	23.827
2	423	86	1	9	2	7	0	18	112.832	10	13	17	11	97	136	5	5	14	1	1	2	2	1	4	21.4928
2	424	79	1	13	3	10	0	17	113.658	9	14	23	12	50	60	3	2	9	1	1	2	2	1	0	26.1286
2	425	77	1	11	3	8	0	26	106.224	9	15	26	7	31	65	2	2	15	2	1	2	2	1	4.4	29.2833
2	426	59	2	12	3	9	0	4	124.396	10	15	35	5	34	25	5	5	16	2	2	2	2	0	9.4	21.6456
2	427	51	1	10	2	8	0	13	116.962	10	15	37	12	23	21	3	5	18	2	2	2	2	1	43.2	25.5036
2	428	75	1	11	2	9	0	22	109.528	10	15	20	20	54	39	4	5	10	1	1	2	1	1	0	20.1994
2	429	58	2	13	3	10	0	17	113.658	10	15	35	9	23	21	4	4	13	2	1	1	2	0	3	21.479
2	430	56	1	9	1	8	0	10	119.44	10	15	34	6	21	19	5	5	16	2	2	2	2	0	25	24.6735
2	431	61	1	12	2	10	0	24	107.876	10	15	23	26	67	49	5	5	11	2	1	2	2	0	4.25	28.7273
2	432	82	2	9	1	8	0	7	121.918	10	14	32	10	41	40	4	4	11	2	2	2	2	1	29.4	15.1515
2	433	86	2	9	4	5	0	15	115.31	10	15	14	13	97	106	0	3	9	1	1	2	2	0	0	24.0449
2	434	80	2	11	2	9	0	11	118.614	10	15	32	7	47	109	3	5	12	1	1	2	2	1	7.7	27.735
2	435	54	1	10	2	8	0	14	116.136	10	15	39	13	31	24	4	5	10	2	2	2	2	0	31.1	22.8733
2	436	55	2	15	2	13	0	8	121.092	9	15	26	11	29	34	5	5	16	2	2	2	2	1	24	26.0482
2	437	51	2	10	2	8	0	13	116.962	10	15	36	4	18	21	4	4	12	2	2	2	2	0	18.2	24.8591
2	438	80	2	10	2	8	0	20	111.18	10	15	29	7	41	66	3	4	17	2	2	2	2	0	3.2	20.3293
2	439	76	1	11	2	9	0	14	116.136	10	13	21	5	47	43	2	2	12	1	1	2	2	1	32	25.7266
2	440	84	2	9	1	8	0	18	112.832	10	14	22	19	49	77	4	5	11	2	2	2	2	1	30.6	21.0938
2	441	80	2	12	2	10	0	9	120.266	10	15	20	9	43	47	3	5	18	2	1	2	2	1	42	28.1756
2	442	83	2	11	3	8	0	16	114.484	9	15	24	6	29	129	5	5	13	1	2	1	2	1	0	39.6875
2	443	60	1	10	2	8	0	9	120.266	10	15	36	5	24	32	4	5	16	2	2	2	2	0	5.3	23.4311
2	444	83	1	10	2	8	0	8	121.092	10	14	27	12	28	31	3	3	18	1	1	1	2	1	15.9	26.8167
2	445	58	2	10	1	9	0	14	116.136	10	15	29	4	24	25	5	5	13	2	2	2	2	0	43.8	20.7343
2	446	76	1	11	2	9	0	19	112.006	10	15	27	12	27	45	4	5	14	1	1	2	2	1	39.6	37.9727
2	447	77	1	14	3	11	0	37	97.138	9	15	10	17	119	163	3	2	11	2	2	2	2	1	1.4	33.9108
2	448	83	2	8	2	6	0	5	123.57	10	15	25	9	49	56	2	4	9	2	2	2	2	0	0	26.443
2	449	81	2	10	2	8	0	5	123.57	10	15	31	34	54	37	5	5	16	1	2	2	2	0	13.1	24.6278
2	450	82	1	10	3	7	0	3	125.222	10	15	33	5	19	28	5	5	16	2	2	2	2	0	35	23.3428
2	451	83	2	9	1	8	0	23	108.702	10	14	24	17	38	57	2	5	9	2	1	2	2	1	0	23.2959
2	452	89	1	8	2	6	0	6	122.744	10	14	21	14	49	68	3	2	15	1	2	2	2	0	0	20.8999
2	453	87	2	10	2	8	0	13	116.962	9	15	11	12	92	79	1	3	17	2	1	2	2	0	1	20.4839
2	454	84	1	11	3	8	0	27	105.398	10	12	9	13	90	69	1	4	9	1	2	2	2	1	0	26.1462
2	455	85	2	12	3	9	0	6	122.744	10	14	22	10	43	59	3	5	11.5	2	2	2	2	0	0	17.0596
2	456	80	1	10	3	7	0	13	116.962	10	15	23	9	52	56	4	5	9	2	2	2	2	1	17.2	25.8576
2	457	53	2	10	2	8	0	7	121.918	10	15	39	10	18	18	4	5	15	2	2	2	2	1	15	22.4313
2	458	51	1	11	2	9	0	7	121.918	10	15	40	3	14	17	5	5	13	2	2	2	2	0	46.8	23.8007
2	459	84	2	13	2	11	0	36	97.964	10	13	15	48	124	74	4	3	11	1	2	2	2	1	3.1	21.2561
2	460	69	1	18	4	14	0	8	121.092	10	15	23	15	39	38	5	5	17	2	2	2	2	0	9.9	32.1797
2	461	65	1	9	2	7	0	3	125.222	10	15	38	5	37	34	5	5	14	2	2	2	2	0	30	25.8123
2	462	62	2	7	1	6	0	9	120.266	10	14	29	5	32	38	3	5	18	1	2	2	1	0	20	23.8329
2	463	42	1	18	4	14	0	36	97.964	10	14	38	23	37	30	5	5	13	2	2	2	2	0	0	29.1337
2	464	68	1	15	6	9	0	32	101.268	10	14	18	11	63	81	5	5	12.5	2	2	2	2	1	10.6	24.4139
2	465	65	1	15	4	11	0	3	125.222	10	15	39	8	30	27	4	4	17	2	2	2	2	1	14.3	20.3247
2	466	65	1	12	3	9	0	13	116.962	10	15	37	9	17	21	5	5	12	1	2	2	2	0	80.6	23.7661
2	467	69	1	10	2	8	0	10	119.44	10	15	20	9	33	39	5	5	15	1	1	1	2	0	13.1	26.4133
2	468	41	1	8	0	8	0	10	119.44	10	15	34	4	15	20	4	5	18	2	2	2	2	1	30	24.4139
2	469	71	1	11	4	7	0	28	104.572	10	15	19	13	41	93	5	5	10	1	1	2	2	1	5	32.0354
2	470	51	1	11	2	9	0	14	116.136	10	15	36	6	29	23	3	5	12	2	2	2	2	1	42	28.7273
2	471	63	2	6	1	5	0	7	121.918	10	15	36	10	27	29	5	5	12	1	1	2	2	1	15.6	22.7051
2	472	74	1	10	2	8	0	9	120.266	10	15	29	7	28	39	4	5	13	2	2	2	2	1	15.3	21.219
2	473	66	1	10	2	8	0	6	122.744	10	15	30	5	25	28	4	3	16	2	2	2	2	1	37.5	24.1337
2	474	63	2	12	3	9	0	17	113.658	10	15	29	5	29	55	5	5	16	2	2	2	1	0	12.5	26.0693
2	475	66	1	10	3	7	0	9	120.266	10	14	24	21	57	43	3	3	12	2	2	2	2	1	20	27.2514
2	476	71	1	9	2	7	0	4	124.396	10	15	32	6	23	26	3	3	18	2	2	2	2	0	14.1	23.04
2	477	71	1	11	2	9	0	8	121.092	10	15	29	10	38	35	5	5	14	1	1	2	2	0	3.1	38.2653
2	478	68	1	13	1	12	0	8	121.092	10	15	35	9	22	20	4	5	17	2	1	2	1	0	3.5	29.5913
2	479	46	1	10	2	8	0	13	116.962	10	15	40	9	21	25	5	5	16	2	2	2	2	0	32.9	26.7261
2	480	77	1	12	3	9	0	13	116.962	10	15	24	6	33	52	5	5	10	1	1	2	2	1	7.7	26.5398
2	481	54	1	10	3	7	0	8	121.092	10	15	33	9	14	14	5	5	14	1	2	2	2	1	18.2	34.0572
2	482	49	1	7	0	7	0	20	111.18	10	15	32	11	24	45	5	5	15	2	2	2	2	0	19.9	25.974
2	483	53	1	10	2	8	0	-99	#NULL!	10	15	39	3	20	13	5	5	18	2	2	2	2	0	15.9	22.7836
2	484	76	1	10	2	8	0	19	112.006	10	15	40	7	23	28	3	5	10.5	1	1	3	2	0	25	29.545
2	485	49	1	10	2	8	0	10	119.44	10	15	39	3	15	17	5	5	17	2	2	2	2	0	7	23.9288
2	486	53	1	11	4	7	0	16	114.484	10	15	38	7	21	36	4	5	14.5	1	1	2	2	0	2.3	29.1337
2	487	74	1	10	2	8	0	5	123.57	10	15	24	3	50	37	5	5	11	2	2	2	2	0	27.5	25.0593
2	488	45	1	10	2	8	0	9	120.266	10	15	33	8	26	34	5	5	17	2	2	2	2	0	8.8	23.4299
2	489	46	1	12	2	10	0	10	119.44	10	15	26	6	21	77	3	5	17	2	2	2	1	0	20.4	29.6262
2	490	76	1	8	1	7	0	14	116.136	10	15	19	26	40	72	2	5	15	1	1	2	2	0	3	33.5623
2	491	83	1	13	4	9	0	22	109.528	10	15	21	7	51	97	0	5	9	1	2	2	2	0	0	27.5148
2	492	83	2	7	1	6	0	3	125.222	9	15	15	9	27	51	2	5	17	2	2	2	2	0	3	24.7576
2	493	49	1	10	2	8	0	17	113.658	10	15	32	7	18	18	5	5	14	2	2	2	2	0	15	29.3567
2	494	41	1	8	1	7	0	13	116.962	10	15	33	8	20	29	5	5	18	2	2	2	2	1	25	25
2	495	48	1	10	2	8	0	11	118.614	10	15	37	9	17	24	5	5	18	2	2	2	2	0	22.9	25.1805
2	496	48	1	10	2	8	0	15	115.31	10	15	34	4	14	30	5	5	14	2	2	2	2	1	18.8	27.5205
2	497	47	1	16	3	13	0	14	116.136	10	14	24	21	29	26	2	5	14	2	2	2	2	0	34.5	26.1286
2	498	41	1	12	2	10	0	13	116.962	10	15	37	12	17	22	5	5	17	2	2	2	2	0	30	22.4627
2	499	75	1	8	1	7	0	11	118.614	10	15	22	9	33	68	3	3	9.5	2	2	2	2	1	6.2	27.0821
2	500	71	2	10	1	9	0	12	117.788	10	15	27	5	22	39	4	4	17	2	2	2	2	0	0	29.0286
